# Supplementary material for: Genome-wide analysis of histone modifiers in tomato: gaining an insight into their developmental roles
Source: BMC Genomics. 2013 Jan 28;14:57. doi: 10.1186/1471-2164-14-57 (PMC3567966; doi:10.1186/1471-2164-14-57)
Supplement: Additional file 12 — List of the associations between tomato histone modifier genes and introgression lines (ILs). [file 1471-2164-14-57-S12.xls]

## Sheet: Sheet1
Additional file 12.	List of the associations between tomato histone modifier genes and introgression lines (ILs)
Symbol	Locus	Family	IL
SlHAC1	Solyc01g008120	HAC	IL1-1-3
SlHAC2	Solyc04g008610	HAC	IL4-1
SlHAC3	Solyc05g006180	HAC	IL5-1
SlHAC4	Solyc02g089790	HAC	IL2-5
SlHAF1	Solyc07g006820	HAF	IL7-5-5
SlHAG1	Solyc10g045400	HAG	IL10-1
SlHAG2	Solyc05g010250	HAG	IL5-2
SlHAG3	Solyc09g009780	HAG	IL9-1-3
SlHAG4	Solyc02g068580	HAG	IL2-3
SlHAG5	Solyc10g074910	HAG	IL10-1
SlHAG6	Solyc06g072500	HAG	IL6-2	IL6-3
SlHAG7	Solyc02g064690	HAG	IL2-1
SlHAG8	Solyc03g116860	HAG	IL3-4
SlHAG9	Solyc12g010680	HAG	IL12-3-1
SlHAG10	Solyc06g065570	HAG	IL6-2-2
SlHAG11	Solyc08g067440	HAG	IL8-2-1
SlHAG12	Solyc03g097140	HAG	IL3-3
SlHAG13	Solyc07g006340	HAG	IL7-5-5
SlHAG14	Solyc03g110910	HAG	IL3-3
SlHAG15	Solyc00g272810	HAG	NA
SlHAG16	Solyc10g084640	HAG	IL10-3
SlHAG17	Solyc08g068280	HAG	IL8-2-1
SlHAG18	Solyc12g096840	HAG	IL12-4
SlHAG19	Solyc08g006730	HAG	IL8-1-1
SlHAG20	Solyc08g068710	HAG	IL8-2-1
SlHAG21	Solyc08g068780	HAG	IL8-2-1
SlHAG22	Solyc08g068720	HAG	IL8-2-1
SlHAG23	Solyc08g068770	HAG	IL8-2-1
SlHAG24	Solyc08g068730	HAG	IL8-2-1
SlHAG25	Solyc08g068690	HAG	IL8-2-1
SlHAG26	Solyc08g068700	HAG	IL8-2-1
SlHAM1	Solyc11g013520	HAM	IL11-2	IL11-3
SlHDA1	Solyc09g091440	HDA	IL9-3
SlHDA2	Solyc03g112410	HDA	IL3-3	IL3-4
SlHDA3	Solyc06g071680	HDA	IL6-2
SlHDA4	Solyc11g067020	HDA	IL11-3
SlHDA5	Solyc08g065350	HDA	IL8-1
SlHDA6	Solyc06g074080	HDA	IL6-2	IL6-3
SlHDA7	Solyc01g009110	HDA	IL1-1
SlHDA8	Solyc03g119730	HDA	IL3-5
SlHDA9	Solyc03g115150	HDA	IL3-3	IL3-4
SlHDT1	Solyc09g009030	HDT	IL9-1-3
SlHDT2	Solyc10g085560	HDT	IL10-3
SlHDT3	Solyc11g066840	HDT	IL11-3
SlSRT1	Solyc07g065550	SRT	IL7-1
SlSRT2	Solyc04g009430	SRT	IL4-1
SlAOD1	Solyc05g055580	HDMA	IL5-5
SlHDMA1	Solyc11g008320	HDMA	IL11-1
SlHDMA2	Solyc05g055590	HDMA	IL5-5
SlHDMA3	Solyc10g047350	HDMA	IL10-1
SlHDMA4	Solyc07g063450	HDMA	IL7-2
SlHDMA5	Solyc07g063500	HDMA	IL7-2
SlHDMA6	Solyc04g081100	HDMA	IL4-4
SlJMJ1	Solyc03g111590	JMJ	IL3-3	IL3-4
SlJMJ2	Solyc04g028580	JMJ	IL4-2
SlJMJ3	Solyc03g097090	JMJ	IL3-3
SlJMJ4	Solyc08g005240	JMJ	NA
SlJMJ5	Solyc08g076390	JMJ	IL8-2-1
SlJMJ6	Solyc08g081000	JMJ	IL8-3
SlJMJ7	Solyc04g009990	JMJ	IL4-1
SlJMJ8	Solyc02g069740	JMJ	IL2-3
SlJMJ9	Solyc10g081630	JMJ	IL10-2-2	IL10-2
SlJMJ10	Solyc09g065690	JMJ	IL9-2
SlJMJ11	Solyc03g112600	JMJ	IL3-3	IL3-4
SlJMJ12	Solyc04g074490	JMJ	IL4-3-2	IL4-3
SlJMJ13	Solyc02g079300	JMJ	IL2-3	IL2-4
SlJMJ14	Solyc02g078790	JMJ	IL2-3	IL2-4
SlJMJ15	Solyc02g082400	JMJ	IL2-4	IL2-5
SlJMJ16	Solyc06g008490	JMJ	IL6-1
SlJMJ17	Solyc02g081010	JMJ	IL2-3	IL2-4
SlJMJ18	Solyc08g065810	JMJ	IL8-1
SlJMJ19	Solyc04g049140	JMJ	IL4-2
SlJMJ20	Solyc09g091490	JMJ	IL9-3
SlPRMT1	Solyc01g096550	PRMT	IL1-3
SlPRMT2	Solyc04g008860	PRMT	IL4-2
SlPRMT3	Solyc05g054240	PRMT	IL5-4
SlPRMT4	Solyc06g060670	PRMT	IL6-2-2
SlPRMT5	Solyc07g032240	PRMT	IL7-4-1
SlPRMT6	Solyc08g005970	PRMT	NA
SlPRMT7	Solyc08g067050	PRMT	IL8-2-1
SlPRMT8	Solyc12g008760	PRMT	IL12-2
SlPRMT9	Solyc12g099560	PRMT	IL12-4-1
SlSDG1	Solyc09g082050	SDG	IL9-3
SlSDG2	Solyc10g077070	SDG	IL10-2
SlSDG3	Solyc12g096990	SDG	IL12-4
SlSDG4	Solyc09g090810	SDG	IL9-3-2	IL9-3
SlSDG5	Solyc02g094520	SDG	NA
SlSDG6	Solyc08g077940	SDG	IL8-3
SlSDG7	Solyc06g060960	SDG	IL6-2-2
SlSDG8	Solyc03g093760	SDG	IL3-3
SlSDG9	Solyc03g093710	SDG	IL3-3
SlSDG10	Solyc02g089970	SDG	IL2-5	IL2-6
SlSDG11	Solyc01g068370	SDG	IL1-2
SlSDG12	Solyc09g090630	SDG	IL9-3-2	IL9-3
SlSDG13	Solyc09g072890	SDG	IL9-2-6	IL9-3-1
SlSDG14	Solyc06g083760	SDG	IL6-4
SlSDG15	Solyc01g006220	SDG	IL1-1-2
SlSDG16	Solyc07g006060	SDG	IL7-5-5
SlSDG17	Solyc09g060000	SDG	IL9-2
SlSDG18	Solyc04g024600	SDG	IL4-2	IL4-3-2	IL4-3
SlSDG19	Solyc07g008580	SDG	IL7-5
SlSDG20	Solyc01g006880	SDG	IL1-1-3
SlSDG21	Solyc03g044380	SDG	IL3-2
SlSDG22	Solyc01g079390	SDG	IL1-2
SlSDG23	Solyc02g093200	SDG	IL2-6
SlSDG24	Solyc03g112690	SDG	IL3-3	IL3-4
SlSDG25	Solyc01g095890	SDG	IL1-2
SlSDG26	Solyc03g083410	SDG	IL3-3
SlSDG27	Solyc03g082860	SDG	IL3-3
SlSDG28	Solyc11g005730	SDG	IL11-1
SlSDG29	Solyc07g052940	SDG	IL7-3
SlSDG30	Solyc05g007760	SDG	IL5-2
SlSDG31	Solyc06g060390	SDG	IL6-2-2
SlSDG32	Solyc03g095240	SDG	IL3-3
SlSDG33	Solyc04g057880	SDG	IL4-3-2
SlSDG34	Solyc06g059960	SDG	IL6-2-2
SlSDG35	Solyc12g100290	SDG	NA
SlSDG36	Solyc07g008500	SDG	IL7-5
SlSDG37	Solyc07g008460	SDG	IL7-5
SlSDG38	Solyc04g071570	SDG	IL4-3-2	IL4-3
SlSDG39	Solyc07g052570	SDG	IL7-3
SlSDG40	Solyc03g051950	SDG	IL3-2
SlSDG41	Solyc09g090030	SDG	IL9-3
SlSDG42	Solyc02g081920	SDG	IL2-4	IL2-5
SlSDG43	Solyc01g005380	SDG	NA
