# Supplementary material for: Genome-wide analysis of histone modifiers in tomato: gaining an insight into their developmental roles
Source: BMC Genomics. 2013 Jan 28;14:57. doi: 10.1186/1471-2164-14-57 (PMC3567966; doi:10.1186/1471-2164-14-57)
Supplement: Additional file 14 — List of the histone modifiers from Arabidopsis thaliana, Oryza sativa and Zea mays used in this study. [file 1471-2164-14-57-S14.xls]

## Sheet: Sheet1
Additional file 14.	List of the histone modifiers from Aradopsis thaliana, Oryza sativa and Zea mays used in this study
ChromDB ID	Locus	Organism
HAC1	At1g79000	Arabidopsis thaliana
HAC2	At1g67220	Arabidopsis thaliana
HAC4	At1g55970	Arabidopsis thaliana
HAC5	At3g12980	Arabidopsis thaliana
HAC12	At1g16710	Arabidopsis thaliana
HAC701	LOC_Os01g14370	Oryza sativa
HAC703	LOC_Os02g04490	Oryza sativa
HAC704	LOC_Os06g49130	Oryza sativa
HAC101	NA	Zea mays
HAC111	NA	Zea mays
HAC113	NA	Zea mays
HAC114	NA	Zea mays
HAC115	NA	Zea mays
HAF2	At3g19040	Arabidopsis thaliana
HAF1	At1g32750	Arabidopsis thaliana
HAF701	LOC_Os06g43790	Oryza sativa
HAF101	NA	Zea mays
HAG1	At3g54610	Arabidopsis thaliana
HAG2	At5g56740	Arabidopsis thaliana
HAG3	At5g50320	Arabidopsis thaliana
HAG702	LOC_Os10g28040	Oryza sativa
HAG703	LOC_Os04g40840	Oryza sativa
HAG704	LOC_Os09g17850	Oryza sativa
HAG101	NA	Zea mays
HAG102	NA	Zea mays
HAG103	NA	Zea mays
HAG107	NA	Zea mays
HAM1	At5g64610	Arabidopsis thaliana
HAM2	At5g09740	Arabidopsis thaliana
HAM701	LOC_Os07g43360	Oryza sativa
HAM101	NA	Zea mays
HAM102	NA	Zea mays
HDA2	At5g26040	Arabidopsis thaliana
HDA5	At5g61060	Arabidopsis thaliana
HDA6	At5g63110	Arabidopsis thaliana
HDA7	At5g35600	Arabidopsis thaliana
HDA8	At1g08460	Arabidopsis thaliana
HDA9	At3g44680	Arabidopsis thaliana
HDA10	At3g44660	Arabidopsis thaliana
HDA14	At4g33470	Arabidopsis thaliana
HDA15	At3g18520	Arabidopsis thaliana
HDA17	At3g44490	Arabidopsis thaliana
HDA18	At5g61070	Arabidopsis thaliana
HDA19	At4g38130	Arabidopsis thaliana
HDA701	LOC_Os01g40400	Oryza sativa
HDA702	LOC_Os06g38470	Oryza sativa
HDA703	LOC_Os02g12350	Oryza sativa
HDA704	LOC_Os07g06980	Oryza sativa
HDA705	LOC_Os08g25570	Oryza sativa
HDA706	LOC_Os06g37420	Oryza sativa
HDA707	LOC_Os01g12310	Oryza sativa
HDA709	LOC_Os11g09370	Oryza sativa
HDA710	LOC_Os02g12380	Oryza sativa
HDA711	LOC_Os04g33480	Oryza sativa
HDA712	LOC_Os05g36920	Oryza sativa
HDA713	LOC_Os07g41090	Oryza sativa
HDA714	LOC_Os12g08220	Oryza sativa
HDA716	LOC_Os05g36930	Oryza sativa
HDA101	NA	Zea mays
HDA102	NA	Zea mays
HDA108	NA	Zea mays
HDA109	NA	Zea mays
HDA110	NA	Zea mays
HDA115	NA	Zea mays
HDA116	NA	Zea mays
HDA117	NA	Zea mays
HDA118	NA	Zea mays
HDA119	NA	Zea mays
HDA120	NA	Zea mays
HDT1	At3g44750	Arabidopsis thaliana
HDT2	At5g22650	Arabidopsis thaliana
HDT3	At5g03740	Arabidopsis thaliana
HDT4	At2g27840	Arabidopsis thaliana
HDT701	LOC_Os05g51840	Oryza sativa
HDT702	LOC_Os01g68110	Oryza sativa
HDT101	NA	Zea mays
HDT102	NA	Zea mays
HDT103	NA	Zea mays
HDT104	NA	Zea mays
SRT1	At5g55760	Arabidopsis thaliana
SRT2	At5g09230	Arabidopsis thaliana
SRT701	LOC_Os04g20270	Oryza sativa
SRT702	LOC_Os12g07950	Oryza sativa
SRT101	NA	Zea mays
HDMA1	At3g10390	Arabidopsis thaliana
HDMA2	At3g13682	Arabidopsis thaliana
HDMA3	At1g62830	Arabidopsis thaliana
HDMA4	At4g16310	Arabidopsis thaliana
HDMA701	LOC_Os04g47270	Oryza sativa
HDMA702	LOC_Os02g51880	Oryza sativa
HDMA703	LOC_Os08g04780	Oryza sativa
HDMA704	LOC_Os10g38850	Oryza sativa
HDMA101	NA	Zea mays
HDMA102	NA	Zea mays
HDMA103	NA	Zea mays
HDMA104	NA	Zea mays
JMJ11	At5g04240	Arabidopsis thaliana
JMJ12	At3g48430	Arabidopsis thaliana
JMJ13	At5g46910	Arabidopsis thaliana
JMJ14	At4g20400	Arabidopsis thaliana
JMJ15	At2g34880	Arabidopsis thaliana
JMJ16	At1g08620	Arabidopsis thaliana
JMJ17	At1g63490	Arabidopsis thaliana
JMJ18	At1g30810	Arabidopsis thaliana
JMJ19	At2g38950	Arabidopsis thaliana
JMJ20	At5g63080	Arabidopsis thaliana
JMJ21	At1g78280	Arabidopsis thaliana
JMJ22	At5g06550	Arabidopsis thaliana
JMJ24	At1g09060	Arabidopsis thaliana
JMJ25	At3g07610	Arabidopsis thaliana
JMJ26	At1g11950	Arabidopsis thaliana
JMJ27	At4g00990	Arabidopsis thaliana
JMJ28	At4g21430	Arabidopsis thaliana
JMJ29	At1g62310	Arabidopsis thaliana
JMJ30	At3g20810	Arabidopsis thaliana
JMJ31	At5g19840	Arabidopsis thaliana
JMJ701	LOC_Os03g05680	Oryza sativa
JMJ702	LOC_Os12g18150	Oryza sativa
JMJ703	LOC_Os05g10770	Oryza sativa
JMJ704	LOC_Os05g23670	Oryza sativa
JMJ705	LOC_Os01g67970	Oryza sativa
JMJ706	LOC_Os10g42690	Oryza sativa
JMJ707	LOC_Os02g46930	Oryza sativa
JMJ708	LOC_Os06g51490	Oryza sativa
JMJ709	LOC_Os01g36630	Oryza sativa
JMJ710	LOC_Os11g36450	Oryza sativa
JMJ711	LOC_Os03g27250	Oryza sativa
JMJ712	LOC_Os09g31380	Oryza sativa
JMJ713	LOC_Os01g56640	Oryza sativa
JMJ714	LOC_Os09g31050	Oryza sativa
JMJ715	LOC_Os03g31594	Oryza sativa
JMJ716	LOC_Os03g22540	Oryza sativa
JMJ717	LOC_Os08g39810	Oryza sativa
JMJ718	LOC_Os09g22540	Oryza sativa
JMJ719	LOC_Os02g01940	Oryza sativa
JMJ720	LOC_Os02g58210	Oryza sativa
JMJ101	NA	Zea mays
JMJ103	NA	Zea mays
JMJ104	NA	Zea mays
JMJ105	NA	Zea mays
JMJ106	NA	Zea mays
JMJ107	NA	Zea mays
JMJ108	NA	Zea mays
JMJ109	NA	Zea mays
JMJ110	NA	Zea mays
JMJ111	NA	Zea mays
PRMT11	At4g29510	Arabidopsis thaliana
PRMT12	At2g19670	Arabidopsis thaliana
PRMT13	At3g06930	Arabidopsis thaliana
PRMT14	At5g49020	Arabidopsis thaliana
PRMT15	At4g31120	Arabidopsis thaliana
PRMT16	At4g16570	Arabidopsis thaliana
PRMT17	At3g12270	Arabidopsis thaliana
PRMT702	LOC_Os07g47500	Oryza sativa
PRMT703	LOC_Os09g19560	Oryza sativa
PRMT708	LOC_Os02g04660	Oryza sativa
PRMT709	LOC_Os06g01640	Oryza sativa
PRMT710	LOC_Os07g44640	Oryza sativa
PRMT101	NA	Zea mays
PRMT102	NA	Zea mays
PRMT103	NA	Zea mays
PRMT104	NA	Zea mays
PRMT105	NA	Zea mays
SDG1	At2g23380	Arabidopsis thaliana
SDG2	At4g15180	Arabidopsis thaliana
SDG3	At2g33290	Arabidopsis thaliana
SDG4	At4g30860	Arabidopsis thaliana
SDG5	At1g02580	Arabidopsis thaliana
SDG6	At2g23740	Arabidopsis thaliana
SDG7	At2g44150	Arabidopsis thaliana
SDG8	At1g77300	Arabidopsis thaliana
SDG9	At2g35160	Arabidopsis thaliana
SDG10	At4g02020	Arabidopsis thaliana
SDG11	At2g05900	Arabidopsis thaliana
SDG13	At1g04050	Arabidopsis thaliana
SDG14	At3g61740	Arabidopsis thaliana
SDG15	At5g09790	Arabidopsis thaliana
SDG16	At4g27910	Arabidopsis thaliana
SDG17	At1g17770	Arabidopsis thaliana
SDG18	At5g43990	Arabidopsis thaliana
SDG19	At1g73100	Arabidopsis thaliana
SDG20	At3g03750	Arabidopsis thaliana
SDG21	At2g24740	Arabidopsis thaliana
SDG22	At4g13460	Arabidopsis thaliana
SDG23	At2g22740	Arabidopsis thaliana
SDG24	At3g59960	Arabidopsis thaliana
SDG25	At5g42400	Arabidopsis thaliana
SDG26	At1g76710	Arabidopsis thaliana
SDG27	At2g31650	Arabidopsis thaliana
SDG29	At5g53430	Arabidopsis thaliana
SDG30	At1g05830	Arabidopsis thaliana
SDG31	At3g04380	Arabidopsis thaliana
SDG32	At5g04940	Arabidopsis thaliana
SDG33	At5g13960	Arabidopsis thaliana
SDG34	At5g24330	Arabidopsis thaliana
SDG35	At1g26760	Arabidopsis thaliana
SDG36	At3g21820	Arabidopsis thaliana
SDG37	At2g17900	Arabidopsis thaliana
SDG38	At5g06620	Arabidopsis thaliana
SDG39	At2g19640	Arabidopsis thaliana
SDG40	At5g17240	Arabidopsis thaliana
SDG41	At1g43245	Arabidopsis thaliana
SDG42	At1g01920	Arabidopsis thaliana
SDG43	At1g14030	Arabidopsis thaliana
SDG701	LOC_Os08g08210	Oryza sativa
SDG703	LOC_Os04g45990	Oryza sativa
SDG704	LOC_Os11g38900	Oryza sativa
SDG705	LOC_Os01g46700	Oryza sativa
SDG706	LOC_Os02g47900	Oryza sativa
SDG707	LOC_Os08g34370	Oryza sativa
SDG708	LOC_Os04g34980	Oryza sativa
SDG709	LOC_Os01g59620	Oryza sativa
SDG710	LOC_Os08g30910	Oryza sativa
SDG711	LOC_Os06g16390	Oryza sativa
SDG712	LOC_Os02g40770	Oryza sativa
SDG713	LOC_Os03g20430	Oryza sativa
SDG714	LOC_Os01g70220	Oryza sativa
SDG715	LOC_Os08g45130	Oryza sativa
SDG716	LOC_Os03g49730	Oryza sativa
SDG717	LOC_Os12g41900	Oryza sativa
SDG718	LOC_Os03g19480	Oryza sativa
SDG720	LOC_Os01g73460	Oryza sativa
SDG721	LOC_Os01g11950	Oryza sativa
SDG722	LOC_Os04g53700	Oryza sativa
SDG723	LOC_Os09g04890	Oryza sativa
SDG724	LOC_Os09g13740	Oryza sativa
SDG725	LOC_Os02g34850	Oryza sativa
SDG726	LOC_Os07g25450	Oryza sativa
SDG727	LOC_Os09g19830	Oryza sativa
SDG728	LOC_Os05g41170	Oryza sativa
SDG729	LOC_Os01g56540	Oryza sativa
SDG730	LOC_Os02g03030	Oryza sativa
SDG731	LOC_Os07g28840	Oryza sativa
SDG732	LOC_Os09g38440	Oryza sativa
SDG733	LOC_Os11g03700	Oryza sativa
SDG734	LOC_Os12g03460	Oryza sativa
SDG736	LOC_Os02g39800	Oryza sativa
SDG738	LOC_Os04g34610	Oryza sativa
SDG739	LOC_Os03g07260	Oryza sativa
SDG740	LOC_Os08g10470	Oryza sativa
SDG741	LOC_Os10g27060	Oryza sativa
SDG742	NA	Oryza sativa
SDG101	NA	Zea mays
SDG102	NA	Zea mays
SDG103	NA	Zea mays
SDG104	NA	Zea mays
SDG105	NA	Zea mays
SDG106	NA	Zea mays
SDG107	NA	Zea mays
SDG108	NA	Zea mays
SDG110	NA	Zea mays
SDG111	NA	Zea mays
SDG113	NA	Zea mays
SDG115	NA	Zea mays
SDG116	NA	Zea mays
SDG117	NA	Zea mays
SDG118	NA	Zea mays
SDG119	NA	Zea mays
SDG122	NA	Zea mays
SDG123	NA	Zea mays
SDG124	NA	Zea mays
SDG125	NA	Zea mays
SDG126	NA	Zea mays
SDG127	NA	Zea mays
SDG128	NA	Zea mays
SDG129	NA	Zea mays
SDG130	NA	Zea mays
SDG131	NA	Zea mays
SDG135	NA	Zea mays
SDG136	NA	Zea mays
SDG137	NA	Zea mays
SDG138	NA	Zea mays
SDG139	NA	Zea mays
SDG140	NA	Zea mays
SDG141	NA	Zea mays
SDG144	NA	Zea mays
SDG145	NA	Zea mays
SDG146	NA	Zea mays
SDG147	NA	Zea mays
