# Supplementary material for: Genome-wide analysis of histone modifiers in tomato: gaining an insight into their developmental roles
Source: BMC Genomics. 2013 Jan 28;14:57. doi: 10.1186/1471-2164-14-57 (PMC3567966; doi:10.1186/1471-2164-14-57)
Supplement: Additional file 15 — List of the SlHAG4 homologous sequences used to reconstruct GML evolutionary history. [file 1471-2164-14-57-S15.xls]

## Sheet: Sheet1
Additional file 15.	List of the SlHAG4 homologous sequences used to reconstruct GML evolutionary history
Protein Name	Accession number	Organism
AcHAG1	Aquca_047_00098.1	Aquilegia coerulea
AcHAG2	Aquca_021_00229.1	Aquilegia coerulea
AcHAG3	Aquca_020_00351.1	Aquilegia coerulea
AlHAG1	Aly_495765	Arabidopsis lyrata
AtHAG2	AT5G56740.1	Arabidopsis thaliana
BdHAG1	Bradi4g28490.1	Brachypodium distachyon
BrHAG1	Bra006859	Brassica rapa
BrHAG2	Bra002795	Brassica rapa
CarHAG1	Carubv10026352m	Capsella rubella
CcHAG4	clementine0.9_009472m	Citrus clementina
CisHAG4	orange1.1g012332m	Citrus sinensis
CpHAG1	Cpa_evm.model.supercontig_32.101	Carica papaya
CrHAG1	Cre03.g186500.t1.1	Chlamydomonas rehinardtii
CsHAG4	Cucsa.116900.1	Cucumis sativus
EsHAG4	D7FQ45	Ectocarpus siliculosus
EuHAG1	Eucgr.C03688.1	Eucalyptus grandis
GmHAG4	Glyma14g07140.1	Glycine max
GmHAG4a	Glyma02g41830.1	Glycine max
LuHAG2	Lus10012916	Linum usitatissimum
MdHAG1	MDP0000224377	Malus domestica
MdHAG4	MDP0000211193	Malus domestica
MeHAG1	cassava4.1_007123m	Manihot esculenta
MgHAG4	mgv1a005969m	Mimulus guttatus
MtHAG4	Medtr5g088060.1	Medicago truncatula
OsHAG1	Os09g17850.1	Oryza sativa
PpHAG1	ppa005130m	Physcomitrella patens
PpHAG1	Pp1s206_32V6.1	Physcomitrella patens
PtHAG1	POPTR_0013s06450.1	Populus trichocarpa
PvHAG4	Phvulv091014242m	Phaseolus vulgaris
RcHAG4	Rco_29912.m005412	Ricinus communis
SbHAG1	Sb02g022640.1	Sorghum bicolor
SiHAG1	Si029906m	Setaria italica
SlHAG4	Solyc02g068580	Solanum lycopersicon
TaHAG4	B3RPJ9	Trichoplax adhaerens
ThHAG1	Thhalv10013465m	Thellungiella halophila
VcHAG1	Vocar20014015m	Volvox carteri
VvHAG1	GSVIVT01038419001	Vitis vinifera
VvHAG4	GSVIVT01015248001	Vitis vinifera
ZmHAG102	GRMZM5G851405_T02	Zea mays
