# Supplementary material for: Genome-wide analysis of histone modifiers in tomato: gaining an insight into their developmental roles
Source: BMC Genomics. 2013 Jan 28;14:57. doi: 10.1186/1471-2164-14-57 (PMC3567966; doi:10.1186/1471-2164-14-57)
Supplement: Additional file 16 — List of the starting (S) and ending (E) molecular markers, with the corresponding coordinates, used to map tomato ILs. [file 1471-2164-14-57-S16.xls]

## Sheet: Sheet1
Additional file 16.	List of the starting (S) and ending (E) molecular markers, with the corresponding coordinates, used to map tomato ILs
Introgression Line	C	M1	M2	Coordinate M1	Coordinate M2
IL1-1-2	1	CT233	TG301	303021	844178
IL1-1-3	1	CT233	cTOC-4-C7	303021	3098879
IL1-1	1	CT233	TG460	303021	77856681
IL1-2	1	C2_At4g15790	C2_At2g38730	67548031	79361678
IL1-3	1	C2_At2g38730	T1084	79361678	84956800
IL1-4	1	TG600	C2_At4g38240	83613498	90040229
IL1-4-18	1	TM6	t1306	88845393	90108654
IL2-1-1	2	cLEC-7-P21	C2_At1g30540	12277594	15374433
IL2-1	2	cLEC-7-P21	T0888	12277594	30417761
IL2-2	2	T0888	SSR40	30417761	32276634
IL2-3	2	T0869	T0702	31941018	39984479
IL2-4	2	C2_At2g34470	cLER-5-N18	34921831	41824730
IL2-5	2	cLED-28-K23	CT59	39768204	48342691
IL2-6	2	cTOB-9-L18	TG154	46145467	49467291
IL2-6-5	2	C2_At3g27310	TG154	49112378	49467291
IL3-1	3	TG479	TG517	44475	1442303
IL3-2	3	TG517	TG401	1442303	43723557
IL3-3	3	TG247	C2_At1g52590	41237878	59986385
IL3-4	3	C2_At5g60160	CT243	55881759	61676526
IL3-5	3	C2_At1g80460	TG244	60693008	64734406
IL4-1-1	4	SSR72	cTOA-30-J15	430176	1239909
IL4-1	4	SSR72	TG182	430176	4834941
IL4-2	4	ct229	tg208	1957520	54469187
IL4-3-2	4	TG182	cd55	4834941	56128436
IL4-3	4	TG182	C2_At1g75350	4834941	62331278
IL4-4	4	ct50	C2_At1g76080	61008410	63391889
IL5-1	5	T1181	C2_At1g14300	81650	2018954
IL5-2	5	Ct53	T1074	1309313	6146113
IL5-3	5	T1074	TG351	6146113	62665239
IL5-4	5	TG351	TG69	62665239	63918422
IL5-5	5	C2_At3g55360	T0633	63556426	64598436
IL6-1	6	CT216	ct83	714296	33748461
IL6-2-2	6	ct83	t0805	33748461	37754343
IL6-2	6	ct83	TG279	33748461	42738403
IL6-3	6	T0585	TG221	41535015	45924737
IL6-4	6	tg115	TG221	45637692	45924737
IL7-5-5	7	C2_at4g30580	ssr52	462551	2776658
IL7-5	7	C2_at4g30580	tg61	462551	3594016
IL7-4-1	7	C2_at4g30580	t0676	462551	55837508
IL7-4	7	C2_at4g30580	tg183	462551	57627196
IL7-3	7	C2_At4g26680	C2_At3g15290	56186817	62849243
IL7-2	7	C2_At4g26680	T0463	56186817	65217598
IL7-1	7	TG438	T0463	63598939	65217598
IL8-1-1	8	ct156	ct92	799165	50436905
IL8-1	8	ct156	tg302	799165	55818638
IL8-2-1	8	C2_At4g16440	t1341	51648873	58210974
IL8-2	8	t1352	ct148	34008223	60442128
IL8-3	8	t1341	ct68	58210974	62923688
IL8-3-1	8	ct252	ct68	62405053	62923688
IL9-1-2	9	cLPT-4-C24	tg9	240116	1909349
IL9-1	9	cLPT-4-C24	cTOB-1-K3	240116	4383482
IL9-1-3	9	TG254	cTOB-1-K3	834571	4383482
IL9-2-5	9	ct143	TG223	2393903	2781480
IL9-2	9	ct143	tg348	2393903	62797458
IL9-2-6	9	tg390	tg186	60594145	62493586
IL9-3-2	9	cLES-17-G6	t1519	64421823	65591053
IL9-3	9	C2_At1g02910	t1065	62191416	67613000
IL9-3-1	9	cTOA-4-O17	t1065	40964322	67613000
IL10-1-1	10	C2_At2g46820	tg303	52100	1775344
IL10-1	10	C2_At2g46820	tg408	52100	59221049
IL10-2-2	10	tg420	t1039	60340500	62185825
IL10-2	10	tg408	ct95	59221049	63381884
IL11-1	11	P47	tg523	107828	3707574
IL11-2	11	ct168	tg400	2654711	48603943
IL11-3	11	C2_At1g44790	tg105	5698848	52066777
IL11-4	11	tg105	tg393	52066777	53248736
IL11-4-1	11	CLET-24-j2	tg393	52556922	53248736
IL12-1-1	12	Tm14	tg68	146974	1177362
IL12-1	12	Tm14	tg68	146974	1177362
IL12-2	12	Tm14	t0567	146974	47132623
IL12-3-1	12	T1667	ct99	2867357	4707709
IL12-3	12	T1667	T0770	2867357	64110598
IL12-4	12	T0801	cd2	48364186	65226567
IL12-4-1	12	T1504	cd2	65210364	65226567
